# Supplementary material for: Using Electronic Reminders to Improve Human Papillomavirus (HPV) Vaccinations among Primary Care Patients
Source: Vaccines (Basel). 2023 Apr 20;11(4):872. doi: 10.3390/vaccines11040872 (PMC10145812; doi:10.3390/vaccines11040872)
Supplement: Supplementary file 1 [file vaccines-11-00872-s001.zip]

Archive with 1 entries (1 files):
- vaccines-2339220-supplementary.pdf
